# Supplementary material for: Risk Factors for Failure of Direct Oral Feeding Following a Totally Minimally Invasive Esophagectomy
Source: Nutrients. 2021 Oct 15;13(10):3616. doi: 10.3390/nu13103616 (PMC8539606; doi:10.3390/nu13103616)
Supplement: Supplementary file 1 [file nutrients-13-03616-s001.zip]

Archive with 1 entries (1 files):
- nutrients-1310641-supplementary.pdf
